# Supplementary material for: Evaluating the Safety of Imidacloprid FS Seed Treatment Use in Potato Production: A Case Study from China
Source: Molecules. 2024 Jul 17;29(14):3362. doi: 10.3390/molecules29143362 (PMC11279475; doi:10.3390/molecules29143362)
Supplement: Supplementary file 1 [file molecules-29-03362-s001.zip]

Archive with 1 entries (1 files):
- molecules-3098039-supplementary.pdf
